# Supplementary material for: Integrating Taxonomies Into Theory-Based Digital Health Interventions for Behavior Change: A Holistic Framework
Source: JMIR Res Protoc. 2019 Jan 15;8(1):e8055. doi: 10.2196/resprot.8055 (PMC6350087; doi:10.2196/resprot.8055)
Supplement: Multimedia Appendix 2 [file resprot_v8i1e8055_app2.xlsx]

## Sheet: Appendix 1
This table presents the PSD principles and BCTs. The column "PSD -> BCT" indicates the overlapped items.
PSD principles	PSD principle explaination	PSD -> BCT	BCTs
Primary Task Support			1. Goals and planning
Reduction (1.1)	System should reduce steps users take when performing target behavior.	1.1 -> 1.2	1.1. Goal setting (behavior)
Tunneling (1.2)	System should guide users in attitude/ behavior change process by providing means for action.	1.2 -> 4.1	1.2. Problem solving
Tailoring (1.3)	System should provide tailored info for user groups.		1.3. Goal setting (outcome)
Personalization (1.4)	System should offer personalized content and services for individual users.		1.4. Action planning
Self-monitoring (1.5)	System should provide means for users to track their performance or status.	1.5 -> 2.3	1.5. Review behavior goal(s)
Simulation (1.6)	System should provide means for observing link between cause & effect with regard to users’ behavior.	1.6 -> 4.3	1.6. Discrepancy between current behavior and goal
Rehearsal (1.7)	System should provide means for rehearsing target behavior.	1.7 -> 8.1	1.7. Review outcome goal(s)
Dialogue Support			1.8. Behavioral contract
Praise (2.1)	System should use praise to provide user feedback based on behaviors.	2.1 -> 10.4	1.9. Commitment
Rewards (2.2)	System should provide virtual rewards for users to give credit for performing target behavior.	2.2 -> 10.3	2. Feedback and monitoring
Reminders (2.3)	System should remind users of their target behavior while using the system.	2.3 -> 7.1	2.1. Monitoring of behavior by others without feedback
Suggestion (2.4)	System should suggest users carry out behaviors while using the system.	2.4 ->4.1	2.2. Feedback on behaviour
Similarity (2.5)	System should imitate its users in some specific way.		2.3. Self-monitoring of behaviour
Liking (2.6)	System should have a look & feel that appeals to users.		2.4. Self-monitoring of outcome(s) of behaviour
Social role (2.7)	System should adopt a social role.		2.5. Monitoring of outcome(s) of behavior without feedback
System Credibility Support			2.6. Biofeedback
Trust-worthiness (3.1)	System should provide info that is truthful, fair & unbiased.		2.7. Feedback on outcome(s) of behavior
Expertise (3.2)	System should provide info showing knowledge, experience & competence.	3.2 -> 5.6	3. Social support
Surface credibility (3.3)	System should have competent and truthful look & feel.		3.1. Social support (unspecified)
Real-world feel (3.4)	System should provide info of the organization/actual people behind it content & services.	3.4 -> 9.1	3.2. Social support (practical)
Authority (3.5)	System should refer to people in the role of authority.	3.5 -> 9.1	3.3. Social support (emotional)
Third-party endorsements (3.6)	System should provide endorsements from external sources.	3.6 -> 9.1	4. Shaping knowledge
Verifiability (3.7)	System should provide means to verify accuracy of site content via outside sources.	3.7 -> 9.1	4.1. Instruction on how to perform the behavior
Social Support			4.2. Information about Antecedents
Social learning (4.1)	System should provide means to observe others performing their target behaviors.	4.1 -> 3.2	4.3. Re-attribution
Social comparison (4.2)	System should provide means for comparing performance with the performance of others.	4.2 -> 6.2	4.4. Behavioral experiments
Normative influence (4.3)	System should provide means for gathering people who have same goal & make them feel norms.	4.3 -> 6.3	5. Natural consequences
Social facilitation (4.4)	System should provide means for discerning others who are performing the behavior.	4.4 -> 6.3	5.1. Information about health consequences
Cooperation (4.5)	System should provide means for cooperation.		5.2. Salience of consequences
Competition (4.6)	System should provide means for competing with others.		5.3. Information about social and environmental consequences
Recognition (4.7)	System should provide public recognition for users who perform their target behavior.		5.4. Monitoring of emotional consequences
			5.5. Anticipated regret
			5.6. Information about emotional consequences
			6. Comparison of behaviour
			6.1. Demonstration of the behavior
			6.2. Social comparison
			6.3. Information about other's approval
			7. Associations
			7.1. Prompts/cues
			7.2. Cue signalling reward
			7.3. Reduce prompts/cues
			7.4. Remove access to the reward
			7.5. Remove aversive stimulus
			7.6. Satiation
			7.7. Exposure
			7.8. Associative learning
			8. Repetition and substitution
			8.1. Behavioral practice/rehearsal
			8.2. Behavior substitution
			8.3. Habit formation
			8.4. Habit reversal
			8.5. Overcorrection
			8.6. Generalisation of target behavior
			8.7. Graded tasks
			9. Comparison of outcomes
			9.1. Credible source
			9.2. Pros and cons
			9.3. Comparative imagining of future outcomes
			10. Reward and threat
			10.1. Material incentive (behavior)
			10.2. Material reward (behavior)
			10.3. Non-specific reward
			10.4. Social reward
			10.5. Social incentive
			10.6. Non-specific incentive
			10.7. Self-incentive
			10.8. Incentive (outcome)
			10.9. Self-reward
			10.10. Reward (outcome)
			10.11. Future punishment
			11. Regulation
			11.1. Pharmacological support
			11.2. Reduce negative emotions
			11.3. Conserving mental resources
			11.4. Paradoxical instructions
			12. Antecedents
			12.1. Restructuring the physical environment
			12.2. Restructuring the social environment
			12.3. Avoidance/reducing exposure to cues for the behavior
			12.4. Distraction
			12.5. Adding objects to the environment
			12.6. Body changes
			13. Identity
			13.1. Identification of self as role model
			13.2. Framing/reframing
			13.3. Incompatible beliefs
			13.4. Valued self-identify
			13.5. Identity associated with changed behavior
			14. Scheduled consequences
			14.1. Behavior cost
			14.2. Punishment
			14.3. Remove reward
			14.4. Reward approximation
			14.5. Rewarding completion
			14.6. Situation-specific reward
			14.7. Reward incompatible behavior
			14.8. Reward alternative behavior
			14.9. Reduce reward frequency
			14.10. Remove punishment
			15. Self-belief
			15.1. Verbal persuasion about capability
			15.2. Mental rehearsal of successful performance
			15.3. Focus on past success
			15.4. Self-talk
			16. Covert learning
			16.1. Imaginary punishment
			16.2. Imaginary reward
			16.3. Vicarious consequences
