# Supplementary material for: Integrating Taxonomies Into Theory-Based Digital Health Interventions for Behavior Change: A Holistic Framework
Source: JMIR Res Protoc. 2019 Jan 15;8(1):e8055. doi: 10.2196/resprot.8055 (PMC6350087; doi:10.2196/resprot.8055)
Supplement: Multimedia Appendix 3 [file resprot_v8i1e8055_app3.xlsx]

## Sheet: Appendix 2
This table presents the taxonomy of digital health interventions (DHIs), which includes the strategy part and the characteristic part. The strategy part includes 96 items, of which 93 are from the BCT taxonomy while 3 are from the PSD principles (3.4-3.6 in green). The characteristic part includes 6 items, of which 4 are from the BIT model while 2 are extracted from the PSD principles (in blue). …
Strategy	Strategy Description	Chacracteristic	Chacracteristic Description
1. Goals and planning		Medium	The media through which an intervention is delivered. It includes both the hardware (e.g., PC, smartphones, wearables) and the user interface (e.g., text, video, audio).
1.1. Goal setting (behavior)	Set or agree on a goal defined in terms of the behavior to be achieved.	Complexity	To what extent the intervention media is complex for users to interact.
1.2. Problem solving	Analyse , or prompt the person to analyse, factors influencing the behavior and generate or select strategies that include overcoming barriers and/or increasing facilitators (includes 'Relapse Prevention' and 'Coping Planning')_x000D_. Note: barrier identification without solutions is not sufficient. If the BCT does not include analysing the behavioral problem, consider 12.3, Avoidance/changing e…	Aesthetics	To what extent the intervention media presents users aesthetics.
1.3. Goal setting (outcome)	Set or agree on a goal defined in terms of a positive outcome of wanted behavior.	Personalization	To what extent the intervention adapts to users' preferences.
1.4. Action planning	Prompt detailed planning of performance of the behavior (must include at least one of context, frequency, duration and intensity). Context may be environmental (physical or social) or internal (physical, emotional or cognitive)(includes 'Implementation Intentions')_x000D_. Note: evidence of action planning does not necessarily imply goal setting, only code latter if sufficient evidence.	Social role	The role the intervention plays when providing social support to users (e.g., social sharing, social comparison, social competition, social communication, social monitoring).
1.5. Review behavior goal(s)	Review behavior goal(s) jointly with the person and consider modifying goal(s) or behavior change strategy in light of achievement. This may lead to re-setting the same goal, a small change in that goal or setting a new goal instead of (or in addition to) the first, or no change._x000D_ Note: if goal specified in terms of behavior, code 1.5, Review behavior goal(s), if goal unspecified, code 1.7,…	Trustiness	To what extent the intervention provides means to increase users' trustiness.
1.6. Discrepancy between current behavior and goal	Draw attention to discrepancies between a person's current behavior (in terms of the form, frequency, duration, or intensity of that behavior) and the person's previously set outcome goals, behavioral goals or action plans (goes beyond self-monitoring of behavior)_x000D_ Note: if discomfort is created only code 13.3, Incompatible beliefs and not 1.6, Discrepancy between current behavior and goal;…
1.7. Review outcome goal(s)	Review outcome goal(s) jointly with the person and consider modifying goal(s) in light of achievement. This may lead to re-setting the same goal, a small change in that goal or setting a new goal instead of, or in addition to the first_x000D_. Note: if goal specified in terms of behavior, code 1.5, Review behavior goal(s), if goal unspecified, code 1.7, Review outcome goal(s); if discrepancy crea…
1.8. Behavioral contract	Create a written specification of the behavior to be performed, agreed on by the person, and witnessed by another_x000D_. Note: also code 1.1, Goal setting (behavior).
1.9. Commitment	Note: if defined in terms of the behavior to be achieved also code 1.1, Goal setting (behavior)
2. Feedback and monitoring
2.1. Monitoring of behavior by others without feedback	Observe or record behavior with the person's knowledge as part of a behavior change strategy_x000D_ Note: if monitoring is part of a data collection procedure rather than a strategy aimed at changing behavior, do not code; if feedback given, code only 2.2, Feedback on behavior, and not 2.1, Monitoring of behavior by others with feedback; if monitoring outcome(s) code 2.5, Monitoring outcome(s) of…
2.2. Feedback on behaviour	Monitor and provide informative or evaluative feedback on performance of the behavior? (e.g. form, frequency, duration, intensity)_x000D_. Note: if Biofeedback, code only 2.6, Biofeedback and not 2.2, Feedback on behavior; if feedback is on outcome(s) of behavior, code 2.7, Feedback on outcome(s) of behavior; if there is no clear evidence that feedback was given, code 2.1, Monitoring of behavior …
2.3. Self-monitoring of behaviour	Establish a method for the person to monitor and record their behavior(s) as part of a behavior change strategy_x000D_. Note: if monitoring is part of a data collection procedure rather than a strategy aimed at changing behavior, do not code; if monitoring of outcome of behavior, code 2.4, Self-monitoring of outcome(s) of behavior; if monitoring is by someone else (without feedback), code 2.1, Mo…
2.4. Self-monitoring of outcome(s) of behaviour	Establish a method for the person to monitor and record the outcome(s) of their behavior as part of a behavior change strategy_x000D_. Note: if monitoring is part of a data collection procedure rather than a strategy aimed at changing behavior, do not code ; if monitoring behavior, code 2.3, Self-monitoring of behavior; if monitoring is by someone else (without feedback), code 2.5, Monitoring out…
2.5. Monitoring of outcome(s) of behavior without feedback	Observe or record outcomes of behavior with the person's knowledge as part of a behavior change strategy_x000D_. Note: if monitoring is part of a data collection procedure rather than a strategy aimed at changing behavior, do not code; if feedback given, code only 2.7, Feedback on outcome(s) of behavior; if monitoring behavior code 2.1, Monitoring of behavior by others without feedback; if self-m…
2.6. Biofeedback	Provide feedback about the body (e.g. physiological or biochemical state) using an external monitoring device as part of a behavior change strategy_x000D_. Note: if Biofeedback, code only 2.6, Biofeedback and not 2.2, Feedback on behavior or 2.7, Feedback on outcome(s) of behaviour.
2.7. Feedback on outcome(s) of behavior	Monitor and provide feedback on the outcome of performance of the behavior_x000D_. Note: if Biofeedback, code only 2.6, Biofeedback and not 2.7, Feedback on outcome(s) of behavior; if feedback is on behavior code 2.2, Feedback on behavior; if there is no clear evidence that feedback was given code 2.5, Monitoring outcome(s) of behavior by others without feedback; ?if feedback on behaviour is eval…
3. Social support
3.1. Social support (unspecified)	Advise on, arrange or provide social support (e.g. from friends, relatives, colleagues,' buddies' or staff) or non-contingent praise or reward for performance of the behavior. It includes encouragement and counselling, but only when it is directed at the behavior.
3.2. Social support (practical)	Advise on, arrange, or provide practical help (e.g. from friends, relatives, colleagues, 'buddies' or staff) for performance of the behavior. Note: if emotional, code 3.3, Social support (emotional); if general or unspecified, code 3.1, Social support (unspecified) If only restructuring the physical environment or adding objects to the environment, code 12.1, Restructuring the physical environmen…
3.3. Social support (emotional)	Advise on, arrange, or provide emotional social support (e.g. from friends, relatives, colleagues, 'buddies' or staff) for performance of the behavior_x000D_. Note: if practical, code 3.2, Social support (practical); if unspecified, code 3.1, Social support (unspecified).
3.4 Cooperation	Provide means for cooperation with others.
3.5 Competition	Provide means for competing with others
3.6 Recognition	Provide public recognition for users who perform their target behavior.
4. Shaping knowledge
4.1. Instruction on how to perform the behavior	Advise or agree on how to perform the behavior (includes 'Skills training')_x000D_. Note: when the person attends classes such as exercise or cookery, code 4.1, Instruction on how to perform the behavior, 8.1, Behavioral practice/rehearsal and 6.1, Demonstration of the behavior.
4.2. Information about Antecedents	Provide information about antecedents_x000D_. E.g., social and environmental situations and events, emotions, cognitions that reliably predict performance of the behaviour.
4.3. Re-attribution	Elicit perceived causes of behavior and suggest alternative explanations (e.g. external or internal and stable or unstable).
4.4. Behavioral experiments	Advise on how to identify and test hypotheses about the behavior, its causes and consequences, by collecting and interpreting data.
5. Natural consequences
5.1. Information about health consequences	Provide information (e.g. written, verbal, visual) about health consequences of performing the behavior_x000D_ Note: consequences can be for any target, not just the recipient(s) of the intervention; emphasising importance of consequences is not sufficient; if information about emotional consequences, code 5.6, Information about emotional consequences; if about social, environmental or unspecifie…
5.2. Salience of consequences	Use methods specifically designed to emphasise the consequences of performing the behaviour with the aim of making them more memorable (goes beyond informing about consequences)_x000D_. Note: if information about consequences, also code 5.1, Information about health consequences, 5.6, Information about emotional consequences or 5.3, Information about social and environmental consequences.
5.3. Information about social and environmental consequences	Provide information (e.g. written, verbal, visual) about social and environmental consequences of performing the behavior_x000D_. Note: consequences can be for any target, not just the recipient(s) of the intervention; if information about health or consequences, code 5.1, Information about health consequences; if about emotional consequences, code 5.6, Information about emotional consequences; i…
5.4. Monitoring of emotional consequences	Prompt assessment of feelings after attempts at performing the behavior.
5.5. Anticipated regret	Induce or raise awareness of expectations of future regret about performance of the unwanted behavior_x000D_. Note: not including 5.6, Information about emotional consequences if suggests adoption of a perspective or new perspective in order to change cognitions also code 13.2, Framing/reframing.
5.6. Information about emotional consequences	Provide information (e.g. written, verbal, visual) about emotional consequences of performing the behavior_x000D_. Note: consequences can be related to emotional health disorders (e.g. depression, anxiety) and/or states of mind (e.g. low mood, stress); not including 5.5, Anticipated regret; consequences can be for any target, not just the recipient(s) of the intervention; if information about hea…
6. Comparison of behaviour
6.1. Demonstration of the behavior	Provide an observable sample of the performance of the behaviour, directly in person or indirectly e.g. via film, pictures, for the person to aspire to or imitate (includes'Modelling'). Note: if advised to practice, also code, 8.1, Behavioural practice and rehearsal; If provided with instructions on how to perform, also code 4.1, Instruction on how to perform the behaviour.
6.2. Social comparison	Draw attention to others' performance to allow comparison with the person's own performance Note: being in a group setting does not necessarily mean that social comparison is actually taking place.
6.3. Information about other's approval	Provide information about what other people think about the behavior. The information clarifies whether others will like, approve or disapprove of what the person is doing or will do.
7. Associations
7.1. Prompts/cues	Introduce or define environmental or social stimulus with the purpose of prompting or cueing the behavior. The prompt or cue would normally occur at the time or place of performance. _x000D_ Note: when a stimulus is linked to a specific action in an if-then plan including one or more of frequency, duration or intensity also code 1.4, Action planning.
7.2. Cue signalling reward	Identify an environmental stimulus that reliably predicts that reward will follow the behavior (includes 'Discriminative cue').
7.3. Reduce prompts/cues	Withdraw gradually prompts to perform the behavior (includes 'Fading').
7.4. Remove access to the reward	Advise or arrange for the person to be separated from situations in which unwanted behavior can be rewarded in order to reduce the behavior (includes 'Time out').
7.5. Remove aversive stimulus	Advise or arrange for the removal of an aversive stimulus to facilitate behavior change (includes 'Escape learning').
7.6. Satiation	Advise or arrange repeated exposure to a stimulus that reduces or extinguishes a drive for the unwanted behavior.
7.7. Exposure	Provide systematic confrontation with a feared stimulus to reduce the response to a later encounter.
7.8. Associative learning	Present a neutral stimulus jointly with a stimulus that already elicits the behavior repeatedly until the neutral stimulus elicits that behavior (includes 'Classical/Pavlovian Conditioning')_x000D_. Note: when a BCT involves reward or punishment, code one or more of: 10.2, Material reward (behavior); 10.3, Non-specific reward; 10.4, Social reward, 10.9, Self-reward; 10.10, Reward (outcome).
8. Repetition and substitution
8.1. Behavioral practice/rehearsal	Prompt practice or rehearsal of the performance of the behaviour one or more times in a context or at a time when the performance may or may not be necessary, in order to increase habit and skillNote: if aiming to associate performance with the context, also code 8.3, Habit formation.
8.2. Behavior substitution	Prompt substitution of the unwanted behavior with a wanted or neutral behavior_x000D_ Note: if this occurs regularly, also code 8.4, Habit reversal.
8.3. Habit formation	Prompt rehearsal and repetition of the behavior in the same context repeatedly so that the context elicits the behavior.
8.4. Habit reversal	Prompt rehearsal and repetition of an alternative behavior to replace an unwanted habitual behavior_x000D_ Note: also code 8.2, Behavior substitution.
8.5. Overcorrection	Ask to repeat the wanted behavior in an exaggerated way following an unwanted behaviour.
8.6. Generalisation of target behavior	Advise to perform the wanted behaviour, which is already performed in a particular situation, in another situation.
8.7. Graded tasks	Set easy-to-perform tasks, making them increasingly difficult, but achievable, until behavior is performed.
9. Comparison of outcomes
9.1. Credible source	Present verbal or visual communication from a credible source in favour of or against the behavior_x000D_. Note: code this BCT if source generally agreed on as credible e.g., health professionals, celebrities or words used to indicate expertise or leader in field and if the communication has the aim of persuading; if information about health consequences, also code 5.1, Information about health c…
9.2. Pros and cons	Advise the person to identify and compare reasons for wanting (pros) and not wanting to (cons) change the behavior (includes 'Decisional balance')_x000D_. Note: if providing information about health consequences, also code 5.1, Information about health consequences; if providing information about emotional consequences, also code 5.6, Information about emotional consequences; if providing informa…
9.3. Comparative imagining of future outcomes	Prompt or advise the imagining and comparing of future outcomes of changed versus unchanged behaviour.
10. Reward and threat
10.1. Material incentive (behavior)	Arrange for the delivery of a reward if and only if there has been effort and/or progress in achieving the behavioral outcome (includes 'Positive reinforcement')_x000D_. Note: this includes social, material, self- and non-specific rewards for outcome; if reward is for the behavior code 10.4, Social reward, 10.2, Material reward (behavior), 10.3, Non-specific reward or 10.9, Self-reward and not 10…
10.2. Material reward (behavior)	Arrange for the delivery of money, vouchers or other valued objects if and only if there has been effort and/or progress in performing the behavior (includes 'Positive reinforcement')_x000D_. Note: If reward is social, code 10.4, Social reward, if unspecified code 10.3, Non-specific reward, and not 10.1, Material reward (behavior); if reward is for outcome, code 10.10, Reward (outcome). If inform…
10.3. Non-specific reward	Arrange delivery of a reward if and only if there has been effort and/or progress in performing the behavior (includes 'Positive reinforcement')_x000D_. Note: if reward is material, code 10.2, Material reward (behavior), if social, code 10.4, Social reward, and not 10.3, Non-specific reward; if reward is for outcome code 10.10, Reward (outcome). If informed of reward in advance of rewarded behavi…
10.4. Social reward	Arrange verbal or non-verbal reward if and only if there has been effort and/or progress in performing the behavior (includes 'Positive reinforcement')_x000D_. Note: if reward is material, code 10.2, Material reward (behavior), if unspecified code 10.3, Non-specific reward, and not 10.4, Social reward; if reward is for outcome code 10.10, Reward (outcome). If informed of reward in advance of rewa…
10.5. Social incentive	Inform that a verbal or non-verbal reward will be delivered if and only if there has been effort and/or progress in performing the behavior (includes 'Positive reinforcement')_x000D_. Note: if incentive is material, code 10.1, Material incentive (behavior), if unspecified code 10.6, Non-specific incentive, and not 10.5, Social incentive; if incentive is for outcome code 10.8, Incentive (outcome).…
10.6. Non-specific incentive	Inform that a reward will be delivered if and only if there has been effort and/or progress in performing the behavior (includes 'Positive reinforcement')_x000D_. Note: if incentive is material, code 10.1, Material incentive (behavior), if social, code 10.5, Social incentive and not 10.6, Non-specific incentive; if incentive is for outcome code 10.8, Incentive (outcome). If reward is delivered al…
10.7. Self-incentive	Plan to reward self in future if and only if there has been effort and/or progress in performing the behavior_x000D_. Note: if self-reward is material, also code 10.1, Material incentive (behavior), if social, also code 10.5, Social incentive, if unspecified, also code 10.6, Non-specific incentive; if incentive is for outcome code 10.8, Incentive (outcome). If reward is delivered also code one of…
10.8. Incentive (outcome)	Inform that? a reward will be delivered if and only if there has been effort and/or progress in achieving the behavioural outcome (includes 'Positive reinforcement')_x000D_. Note: this includes social, material, self- and non-specific incentives for outcome; if incentive is for the behavior code 10.5, Social incentive, 10.1, Material incentive (behavior), 10.6, Non-specific incentive or 10.7, Sel…
10.9. Self-reward	Prompt self-praise or self-reward if and only if there has been effort and/or progress in performing the behavior_x000D_. Note: if self-reward is material, also code 10.2, Material reward (behavior), if social, also code 10.4, Social reward, if unspecified, also code 10.3, Non-specific reward; if reward is for outcome code 10.10, Reward (outcome). If informed of reward in advance of rewarded beha…
10.10. Reward (outcome)	Arrange for the delivery of a reward if and only if there has been effort and/or progress in achieving the behavioral outcome (includes 'Positive reinforcement')_x000D_. Note: this includes social, material, self- and non-specific rewards for outcome; if reward is for the behavior code 10.4, Social reward, 10.2, Material reward (behavior), 10.3, Non-specific reward or 10.9, Self-reward and not 10…
10.11. Future punishment	Inform that future punishment or removal of reward will be a consequence of performance of an unwanted behavior (may include fear arousal) (includes 'Threat').
11. Regulation
11.1. Pharmacological support	Provide, or encourage the use of or adherence to, drugs to facilitate behavior change._x000D_ Note: if pharmacological support to reduce negative emotions (i.e. anxiety) then also code 11.2, Reduce negative emotions.
11.2. Reduce negative emotions	Advise on ways of reducing negative emotions to facilitate performance of the behavior (includes 'Stress Management')_x000D_. Note: if includes analysing the behavioural problem, also code 1.2, Problem solving.
11.3. Conserving mental resources	Advise on ways of minimising demands on mental resources to facilitate behavior change.
11.4. Paradoxical instructions	Advise to engage in some form of the unwanted behavior with the aim of reducing motivation to engage in that behaviour.
12. Antecedents
12.1. Restructuring the physical environment	Change, or advise to change the physical environment in order to facilitate performance of the wanted behavior or create barriers to the unwanted behavior (other than prompts/cues, rewards and punishments)_x000D_. Note: this may also involve 12.3, Avoidance/reducing exposure to cues for the behavior; if restructuring of the social environment code 12.2, Restructuring the social environment;_x000D…
12.2. Restructuring the social environment	Change, or advise to change the social environment in order to facilitate performance of the wanted behavior or create barriers to the unwanted behavior (other than prompts/cues, rewards and punishments). Note: this may also involve 12.3, Avoidance/reducing exposure to cues for the behavior; if also restructuring of the physical environment also code 12.1, Restructuring the physical environment.
12.3. Avoidance/reducing exposure to cues for the behavior	Advise on how to avoid exposure to specific social and contextual/physical cues for the behavior, including changing daily or weekly routines_x000D_. Note: this may also involve 12.1, Restructuring the physical environment and/or 12.2, Restructuring the social environment; if the BCT includes analysing the behavioral problem, only code 1.2, Problem solving.
12.4. Distraction	Advise or arrange to use an alternative focus for attention to avoid triggers for unwanted behaviour.
12.5. Adding objects to the environment	Add objects to the environment in order to facilitate performance of the behavior_x000D_. Note: Provision of information (e.g. written, verbal, visual) in a booklet or leaflet is insufficient. If this is accompanied by social support, also code 3.2, Social support (practical); if the environment is changed beyond the addition of objects, also code 12.1, Restructuring the physical environment.
12.6. Body changes	Alter body structure, functioning or support directly to facilitate behavior change.
13. Identity
13.1. Identification of self as role model	Inform that one's own behavior may be an example to others.
13.2. Framing/reframing	Suggest the deliberate adoption of a perspective or new perspective on behavior (e.g. its purpose) in order to change cognitions or emotions about performing the behavior (includes 'Cognitive structuring'); If information about consequences then code 5.1, Information about health consequences, 5.6, Information about emotional consequences or 5.3, Information about social and environmental consequ…
13.3. Incompatible beliefs	Draw attention to discrepancies between current or past behavior and self-image, in order to create discomfort (includes 'Cognitive dissonance').
13.4. Valued self-identify	Advise the person to write or complete rating scales about a cherished value or personal strength as a means of affirming the person's identity as part of a behavior change strategy? (includes 'Self-affirmation').
13.5. Identity associated with changed behavior	Advise the person to construct a new self-identity as someone who 'used to engage with the unwanted behavior'.
14. Scheduled consequences
14.1. Behavior cost	Arrange for withdrawal of something valued if and only if an unwanted behavior is performed (includes 'Response cost'). Note if withdrawal of contingent reward code, 14.3, Remove reward.
14.2. Punishment	Arrange for aversive consequence contingent on the performance of the unwanted behavior.
14.3. Remove reward	Arrange for discontinuation of contingent reward following performance of the unwanted behavior (includes 'Extinction').
14.4. Reward approximation	Arrange for reward following any approximation to the target behavior, gradually rewarding only performance closer to the wanted behavior (includes 'Shaping')_x000D_. Note: also code one of 59-63.
14.5. Rewarding completion	Build up behavior by arranging reward following final component of the behavior; gradually add the components of the behavior that occur earlier in the behavioral sequence (includes 'Backward chaining')_x000D_. Note: also code one of 10.2, Material reward (behavior); 10.3, Non-specific reward; 10.4, Social reward, 10.9, Self-reward; 10.10, Reward (outcome).
14.6. Situation-specific reward	Arrange for reward following the behavior in one situation but not in another (includes 'Discrimination training'). Note: also code one of 10.2, Material reward (behavior); 10.3, Non-specific reward; 10.4, Social reward, 10.9, Self-reward; 10.10, Reward (outcome).
14.7. Reward incompatible behavior	Arrange reward for responding in a manner that is incompatible with a previous response to that situation (includes 'Counter-conditioning'). Note: also code one of 10.2, Material reward (behavior); 10.3, Non-specific reward; 10.4, Social reward, 10.9, Self-reward; 10.10, Reward (outcome).
14.8. Reward alternative behavior	Arrange reward for performance of an alternative to the unwanted behavior (includes 'Differential reinforcement')_x000D_. Note: also code one of 10.2, Material reward (behavior); 10.3, Non-specific reward; 10.4, Social reward, 10.9, Self-reward; 10.10, Reward (outcome); consider also coding 1.2, Problem solving.
14.9. Reduce reward frequency	Arrange for rewards to be made contingent on increasing duration or frequency of the behavior (includes 'Thinning')_x000D_. Note: also code one of 10.2, Material reward (behavior); 10.3, Non-specific reward; 10.4, Social reward, 10.9, Self-reward; 10.10, Reward (outcome).
14.10. Remove punishment	Arrange for removal of an unpleasant consequence contingent on performance of the wanted behavior (includes 'Negative reinforcement').
15. Self-belief
15.1. Verbal persuasion about capability	Tell the person that they can successfully perform the wanted behavior, arguing against self-doubts and asserting that they can and will succeed.
15.2. Mental rehearsal of successful performance	Advise to practise imagining performing the behavior successfully in relevant contexts.
15.3. Focus on past success	Advise to think about or list previous successes in performing the behavior (or parts of it).
15.4. Self-talk	Prompt positive self-talk (aloud or silently) before and during the behavior.
16. Covert learning
16.1. Imaginary punishment	Advise to imagine performing the unwanted behavior in a real-life situation followed by imagining an unpleasant consequence (includes 'Covert sensitisation').
16.2. Imaginary reward	Advise to imagine performing the wanted behavior in a real-life situation followed by imagining a pleasant consequence (includes 'Covert conditioning').
16.3. Vicarious consequences	Prompt observation of the consequences (including rewards and punishments) for others when they perform the Behavior.
